# Supplementary material for: Prognostic Factors for Triple-Negative Breast Cancer with Residual Disease after Neoadjuvant Chemotherapy
Source: J Pers Med. 2023 Jan 21;13(2):190. doi: 10.3390/jpm13020190 (PMC9959351; doi:10.3390/jpm13020190)
Supplement: Supplementary file 1 [file jpm-13-00190-s001.zip]

Archive with 1 entries (1 files):
- jpm-2157288-supplementary.pdf
